# Supplementary material for: Interpretation of somatic POLE mutations in endometrial carcinoma
Source: J Pathol. 2020 Jan 29;250(3):323–35. doi: 10.1002/path.5372 (PMC7065171; doi:10.1002/path.5372)
Supplement: Supplementary file 2 — Table S1. POLE mutations reported in ECs in COSMIC or TCGA [file PATH-250-323-s002.xlsx]

## Sheet: Cover sheet
	Interpretation of somatic POLE mutations in endometrial carcinoma
	León-Castillo, Britton, et al. J Pathol DOI: 10.1002/path.5372
	Table S1. POLE mutations reported in EC in COSMIC or TCGA

## Sheet: Supplementary Table S1
POLE variant	CDS Mutation	EC with POLE variant in COSMIC	EC with POLE variant in TCGA	Total number of EC with POLE variant in COSMIC and TCGA
p.P286R	c.857C>G	160	21	181
p.V411L	c.1231G>T	101	13	114
p.A456P	c.1366G>C	18	2	20
p.S297F	c.890C>T	15	3	18
p.P436R	c.1307C>G	4	1	5
p.F367(S^C)	c.?	2	2	4
p.S459F	c.1376C>T	2	2	4
p.A465V	c.1394C>T	3	1	4
p.P286(R^S)	c.?	4	0	4
p.E396G	c.1187A>G	2	1	3
p.L424V	c.?	2	1	3
p.M295R	c.884T>G	2	1	3
p.R114*	c.340C>T	2	1	3
p.T278M	c.833C>T	2	1	3
p.P286(R^S297F)	c.?	3	0	3
p.P436L	c.1307C>T	3	0	3
p.L424I	c.1270C>A	0	2	2
p.M444K	c.1331T>A	1	1	2
p.R34C	c.100C>T	1	1	2
p.G7V	c.20G>T	2	0	2
p.R1879C	c.?	2	0	2
p.S1644L	c.4931C>T	2	0	2
p.S297A	c.889T>G	2	0	2
p.V1514A	c.4541T>C	2	0	2
p.A1010T	c.3028G>A	0	1	1
p.A1140T	c.3418G>A	0	1	1
p.A428T	c.1282G>A	0	1	1
p.A566T	c.1696G>A	0	1	1
p.A781S	c.2341G>T	0	1	1
p.C402R	c.1204T>C	0	1	1
p.D368*	c.1101dupT	0	1	1
p.D368Y	c.1102G>T	0	1	1
p.E1461V	c.4382A>T	0	1	1
p.E1698D	c.5094G>T	0	1	1
p.F990C	c.2969T>G	0	1	1
p.K1070N	c.3210G>T	0	1	1
p.M1754V	c.5260A>G	0	1	1
p.Q1049H	c.3147G>T	0	1	1
p.Q1335*	c.4003C>T	0	1	1
p.Q352H	c.1056G>T	0	1	1
p.Q453R	c.1358A>G	0	1	1
p.R1321K	c.3962G>A	0	1	1
p.R1386Q	c.4157G>A	0	1	1
p.R705W	c.2113C>T	0	1	1
p.R742H	c.2225G>A	0	1	1
p.R764M	c.2291G>T	0	1	1
p.R976S	c.2926C>A	0	1	1
p.S461L	c.1382C>T	0	1	1
p.T906I	c.2717C>T	0	1	1
p.V2025M	c.6073G>A	0	1	1
p.W1824C	c.5472G>T	0	1	1
p.Y1889C	c.5666A>G	0	1	1
p.A1375V	c.4124C>T	1	0	1
p.A426V	c.1277C>T	1	0	1
p.A957V	c.2870C>T	1	0	1
p.A992T	c.2974G>A	1	0	1
p.C1703Y	c.5108G>A	1	0	1
p.D1768G	c.5303A>G	1	0	1
p.D275V	c.824A>T	1	0	1
p.D319E	c.957T>G	1	0	1
p.D406E	c.1218C>G	1	0	1
p.E1424G	c.4271A>G	1	0	1
p.E1947D	c.5841G>T	1	0	1
p.E396fs*28	c.1186_1187insG	1	0	1
p.F1907L	c.5721C>A	1	0	1
p.F367C	c.1100T>G	1	0	1
p.F367fs*15	c.1096delT	1	0	1
p.F367L	c.?	1	0	1
p.G1343D	c.4028G>A	1	0	1
p.G770W	c.2308G>T	1	0	1
p.H1833N	c.5497C>A	1	0	1
p.H342R	c.1025A>G	1	0	1
p.K1897N	c.5691G>T	1	0	1
p.K777T	c.2330A>C	1	0	1
p.K792R	c.2375A>G	1	0	1
p.L424P	c.?	1	0	1
p.L698fs*94	c.2091delC	1	0	1
p.M299V	c.895A>G	1	0	1
p.P1205L	c.3614C>T	1	0	1
p.P282S	c.844C>T	1	0	1
p.P331H	c.?	1	0	1
p.P441L	c.?	1	0	1
p.P856H	c.2567C>A	1	0	1
p.Q2217*	c.6649C>T	1	0	1
p.R1125*	c.3373C>T	1	0	1
p.R1233*	c.3697C>T	1	0	1
p.R1371*	c.4111C>T	1	0	1
p.R1386W	c.4156C>T	1	0	1
p.R1436Q	c.4307G>A	1	0	1
p.R1508C	c.4522C>T	1	0	1
p.R1519C	c.4555C>T	1	0	1
p.R1626C	c.4876C>T	1	0	1
p.R1932C	c.5794C>T	1	0	1
p.R2017C	c.6049C>T	1	0	1
p.R494W	c.1480C>T	1	0	1
p.S1040Y	c.3119C>A	1	0	1
p.S1380L	c.4139C>T	1	0	1
p.S297Y	c.890C>A	1	0	1
p.T323A	c.967A>G	1	0	1
p.T457M	c.1370C>T	1	0	1
p.Y458H	c.1372T>C	1	0	1
