# Supplementary material for: Interpretation of somatic POLE mutations in endometrial carcinoma
Source: J Pathol. 2020 Jan 29;250(3):323–35. doi: 10.1002/path.5372 (PMC7065171; doi:10.1002/path.5372)
Supplement: Supplementary file 3 — Table S2. In silico tools results for POLE mutations found in ECs in TCGA [file PATH-250-323-s003.xlsx]

## Sheet: Cover sheet
		Interpretation of somatic POLE mutations in endometrial carcinoma
		León-Castillo, Britton, et al. J Pathol DOI: 10.1002/path.5372
		Table S2. In silico tools results for POLE mutations found in EC in TCGA

## Sheet: Suplementary Table S2
Variant	SIFT	PANTHER	SNAP2	PolyPhen2	PROVEAN	REVEL_class	Number of benign results by in silico tools
A1010T	Deleterious	probably damaging	effect	Probably damaging	Deleterious	Likely benign	1
A1140T	Tolerated	Probably damaging	neutral	Benign	Neutral	Likely benign	5
A428T	Tolerated	Probably damaging	neutral	Benign	Neutral	Likely benign	5
A456P	Deleterious	probably damaging	effect	Probably damaging	Deleterious	likely disease causing	0
A465V	Deleterious	Probably damaging	effect	Probably damaging	Deleterious	likely disease causing	0
A566T	Deleterious	probably damaging	neutral	Probably damaging	Deleterious	Likely benign	2
A781S	Tolerated	possibly damaging	neutral	Benign	Neutral	Likely benign	6
C402R	Tolerated	probably damaging	effect	possibly damaging	Deleterious	Likely benign	3
D368*	NA	NA	NA	NA	NA	NA	NA
D368Y	Deleterious	probably damaging	effect	Probably damaging	Deleterious	likely disease causing	0
E1461V	Tolerated	possibly damaging	neutral	Benign	Deleterious	Likely benign	5
E1698D	Deleterious	Probably damaging	effect	Probably damaging	Deleterious	Likely benign	1
E396G	Tolerated	probably damaging	effect	Probably damaging	Deleterious	Likely benign	2
F367S	Deleterious	probably damaging	effect	Probably damaging	Deleterious	likely disease causing	0
F990C	Deleterious	probably damaging	effect	Probably damaging	Deleterious	likely disease causing	0
K1070N	Deleterious	probably damaging	effect	Probably damaging	Deleterious	Likely benign	1
L424I	Deleterious	Probably damaging	effect	Probably damaging	Neutral	likely disease causing	1
L424V	Deleterious	Probably damaging	effect	Probably damaging	Deleterious	likely disease causing	0
M1754V	Tolerated	probably damaging	neutral	Benign	Neutral	Likely-benign	5
M295R	Deleterious	probably damaging	effect	Probably damaging	Deleterious	likley disease causing	0
M444K	Deleterious	Probably damaging	effect	Probably damaging	Deleterious	likely disease causing	0
P286R	Deleterious	probably damaging	effect	Probably damaging	Deleterious	likely disease causing	0
P436R	Deleterious	probably damaging	effect	Probably damaging	Deleterious	likely disease causing	0
Q1049H	Tolerated	probably damaging	effect	Probably damaging	Deleterious	Likely benign	2
Q1335*	NA	NA	NA	NA	NA	NA	NA
Q352H	Deleterious	probably damaging	neutral	Benign	Neutral	Likely benign	4
Q453R	Deleterious	Probably damaging	neutral	Benign	Deleterious	Likely benign	3
R114*	NA	NA	NA	NA	NA	NA	NA
R1321K	Tolerated	probably damaging	neutral	Benign	Neutral	Likely benign	5
R1386Q	Tolerated	probably damaging	effect	Probably damaging	Deleterious	Likely benign	2
R34C	Deleterious	probably damaging	effect	Probably damaging	Deleterious	Likely benign	1
R705W	Deleterious	probably damaging	effect	Probably damaging	Deleterious	Likely benign	1
R742H	Deleterious	probably damaging	effect	Probably damaging	Deleterious	Likely benign	1
R764M	Deleterious	probably damaging	effect	Probably damaging	Deleterious	likely disease causing	0
R976S	Deleterious	Probably damaging	effect	Probably damaging	Deleterious	Likely benign	1
S297F	Deleterious	Probably damaging	effect	Probably damaging	Deleterious	likely disease causing	0
S459F	Deleterious	probably damaging	effect	Probably damaging	Deleterious	Likely benign	1
S461L	Deleterious	probably damaging	effect	Probably damaging	Deleterious	likely disease causing	0
T278M	Deleterious	probably damaging	effect	Probably damaging	Deleterious	likely disease causing	0
T906I	Deleterious	probably damaging	effect	Probably damaging	Deleterious	likley disease causing	0
V2025M	Tolerated	probably begign	neutral	possibly damaging	Neutral	Likely benign	6
V411L	Deleterious	Probably damaging	effect	Probably damaging	Deleterious	Likely benign	1
W1824C	Deleterious	probably damaging	effect	Probably damaging	Deleterious	likely disease causing	0
Y1889C	Deleterious	Probably damaging	effect	Probably damaging	Deleterious	likely disease causing	0
