# Supplementary material for: Interpretation of somatic POLE mutations in endometrial carcinoma
Source: J Pathol. 2020 Jan 29;250(3):323–35. doi: 10.1002/path.5372 (PMC7065171; doi:10.1002/path.5372)
Supplement: Supplementary file 4 — Table S3. In silico tools results for non‐hotspot POLE mutations found in EC cohorts published not present in TCGA [file PATH-250-323-s004.xlsx]

## Sheet: Cover sheet
		Interpretation of somatic POLE mutations in endometrial carcinoma
		León-Castillo, Britton, et al. J Pathol DOI: 10.1002/path.5372
		Table S3. In silico tools results for non-hotspot POLE mutations found in EC cohorts published not present in TCGA

## Sheet: Supplementary Table S3
Variant	SIFT	PANTHER	SNAP2	PolyPhen2	PROVEAN	REVEL	Number of benign results by in silico tools
A426V	Deleterious	probably damaging	Effect	Probably damaging	Deleterious	Likely-benign	1
A456G	Deleterious	probably damaging	Effect	probably damaging	Deleterious	Likely-benign	1
A456V	Deleterious	probably damaging	Effect	probably damaging	Deleterious	likely disease causing	0
A957V	Deleterious	probably damaging	Effect	probably damaging	Deleterious	likely disease causing	0
A992T	Tolerated	probably damaging	Neutral	Benign	Deleterious	Likely-benign	4
D275V	Deleterious	probably damaging	Effect	probably damaging	Deleterious	likely disease causing	0
D287E	Deleterious	probably damaging	Effect	probably damaging	Deleterious	Likely-benign	1
D462E	Deleterious	probably damaging	Effect	probably damaging	Deleterious	Likely-benign	1
E1424G	Tolerated	probably damaging	Effect	probably damaging	Deleterious	likely disease causing	1
E1947D	Tolerated	probably begign	Neutral	Benign	Neutral	Likely-benign	6
F367C	Deleterious	probably damaging	Effect	probably damaging	Deleterious	likely disease causing	0
F367L	Deleterious	probably damaging	Effect	probably damaging	Deleterious	likely disease causing	0
F367V	Deleterious	probably damaging	Effect	probably damaging	Deleterious	likely disease causing	0
G364V	Deleterious	probably damaging	Effect	probably damaging	Deleterious	likely disease causing	0
G388S	Deleterious	probably damaging	Effect	probably damaging	Deleterious	likely disease causing	0
G770W	Deleterious	probably damaging	Effect	probably damaging	Deleterious	likely disease causing	0
G7V	Deleterious	probably damaging	Effect	Benign	Deleterious	Likely-benign	2
H342R	Tolerated	probably damaging	Neutral	Benign	Neutral	Likely-benign	5
K717N	Tolerated	probably damaging	Neutral	Benign	Neutral	Likely-benign	5
L283F	Deleterious	probably damaging	Effect	probably damaging	Deleterious	Likely-benign	1
L424P	Deleterious	probably damaging	Effect	probably damaging	Deleterious	likely disease causing	0
L698Cfs*94	NA	NA	NA	NA	NA		NA
M299I	Deleterious	probably damaging	Effect	probably damaging	Deleterious	likely disease causing	0
M405I	Deleterious	probably damaging	Effect	possibly damaging	Deleterious	Likely-benign	2
P1164S	Deleterious	probably damaging	Effect	probably damaging	Deleterious	likely disease causing	0
P286L	Deleterious	probably damaging	Effect	probably damaging	Deleterious	likely disease causing	0
P286S	Deleterious	probably damaging	Effect	Probably damaging	Deleterious	likely disease causing	0
P436S	Deleterious	probably damaging	Effect	probably damaging	Deleterious	likely disease causing	0
P441L	Deleterious	probably damaging	Effect	probably damaging	Deleterious	Likely-benign	1
Q2217*	NA	NA	NA	NA	NA		NA
R1436Q	Deleterious	probably damaging	Effect	probably damaging	Deleterious	Likely-benign	1
R1519C	Deleterious	probably damaging	Effect	probably damaging	Deleterious	Likely-benign	1
R375Q	Deleterious	probably damaging	Effect	probably damaging	Deleterious	Likely-benign	1
S297Y	Deleterious	probably damaging	Effect	probably damaging	Deleterious	likely disease causing	0
T323A	Deleterious	probably damaging	Neutral	probably damaging	Deleterious	likely disease causing	1
T457M	Deleterious	probably damaging	Neutral	probably damaging	Deleterious	Likely-benign	2
T483I	Deleterious	probably damaging	Effect	probably damaging	Deleterious	likely disease causing	0
V1514A	Tolerated	probably damaging	Neutral	Benign	Deleterious	Likely-benign	4
